# Supplementary material for: The Three-Component Synthesis of 4-Sulfonyl-1,2,3-triazoles via a Sequential Aerobic Copper-Catalyzed Sulfonylation and Dimroth Cyclization
Source: Molecules. 2021 Jan 22;26(3):581. doi: 10.3390/molecules26030581 (PMC7865689; doi:10.3390/molecules26030581)
Supplement: Supplementary file 1 [file molecules-26-00581-s001.zip]

Archive with 80 entries (78 files):
- SI files-Final/
- __MACOSX/._SI files-Final
- SI files-Final/.DS_Store
- __MACOSX/SI files-Final/._.DS_Store
- SI files-Final/MVH - SI - Molecules.docx
- __MACOSX/SI files-Final/._MVH - SI - Molecules.docx
- SI files-Final/NMR FID zip files/
- __MACOSX/SI files-Final/._NMR FID zip files
- SI files-Final/NMR FID zip files/4j - 1H NMR.zip
- __MACOSX/SI files-Final/NMR FID zip files/._4j - 1H NMR.zip
- SI files-Final/NMR FID zip files/4m - 1H NMR.zip
- __MACOSX/SI files-Final/NMR FID zip files/._4m - 1H NMR.zip
- SI files-Final/NMR FID zip files/4j - 13C NMR.zip
- __MACOSX/SI files-Final/NMR FID zip files/._4j - 13C NMR.zip
- SI files-Final/NMR FID zip files/.DS_Store
- __MACOSX/SI files-Final/NMR FID zip files/._.DS_Store
- SI files-Final/NMR FID zip files/4l - 1H NMR.zip
- __MACOSX/SI files-Final/NMR FID zip files/._4l - 1H NMR.zip
- SI files-Final/NMR FID zip files/4k - 1H NMR.zip
- __MACOSX/SI files-Final/NMR FID zip files/._4k - 1H NMR.zip
- SI files-Final/NMR FID zip files/4i - 13C NMR.zip
- __MACOSX/SI files-Final/NMR FID zip files/._4i - 13C NMR.zip
- SI files-Final/NMR FID zip files/4m - 13C NMR.zip
- __MACOSX/SI files-Final/NMR FID zip files/._4m - 13C NMR.zip
- SI files-Final/NMR FID zip files/4g - 13C NMR.zip
- __MACOSX/SI files-Final/NMR FID zip files/._4g - 13C NMR.zip
- SI files-Final/NMR FID zip files/4b - 19F NMR.zip
- __MACOSX/SI files-Final/NMR FID zip files/._4b - 19F NMR.zip
- SI files-Final/NMR FID zip files/4c - 13C NMR.zip
- __MACOSX/SI files-Final/NMR FID zip files/._4c - 13C NMR.zip
- SI files-Final/NMR FID zip files/4a - 1H NMR.zip
- __MACOSX/SI files-Final/NMR FID zip files/._4a - 1H NMR.zip
- SI files-Final/NMR FID zip files/4f - 1H NMR.zip
- __MACOSX/SI files-Final/NMR FID zip files/._4f - 1H NMR.zip
- SI files-Final/NMR FID zip files/5b - 1H NMR.zip
- __MACOSX/SI files-Final/NMR FID zip files/._5b - 1H NMR.zip
- SI files-Final/NMR FID zip files/5b - 19F NMR.zip
- __MACOSX/SI files-Final/NMR FID zip files/._5b - 19F NMR.zip
- SI files-Final/NMR FID zip files/4d - 13C NMR.zip
- __MACOSX/SI files-Final/NMR FID zip files/._4d - 13C NMR.zip
- SI files-Final/NMR FID zip files/4g - 1H NMR.zip
- __MACOSX/SI files-Final/NMR FID zip files/._4g - 1H NMR.zip
- SI files-Final/NMR FID zip files/4a - 13C NMR.zip
- __MACOSX/SI files-Final/NMR FID zip files/._4a - 13C NMR.zip
- SI files-Final/NMR FID zip files/4e - 13C NMR.zip
- __MACOSX/SI files-Final/NMR FID zip files/._4e - 13C NMR.zip
- SI files-Final/NMR FID zip files/5b - 13C NMR.zip
- __MACOSX/SI files-Final/NMR FID zip files/._5b - 13C NMR.zip
- SI files-Final/NMR FID zip files/4b - 1H NMR.zip
- __MACOSX/SI files-Final/NMR FID zip files/._4b - 1H NMR.zip
- SI files-Final/NMR FID zip files/4e - 1H NMR.zip
- __MACOSX/SI files-Final/NMR FID zip files/._4e - 1H NMR.zip
- SI files-Final/NMR FID zip files/4b - 13C NMR.zip
- __MACOSX/SI files-Final/NMR FID zip files/._4b - 13C NMR.zip
- SI files-Final/NMR FID zip files/4c - 19F NMR.zip
- __MACOSX/SI files-Final/NMR FID zip files/._4c - 19F NMR.zip
- SI files-Final/NMR FID zip files/5a - 13C NMR.zip
- __MACOSX/SI files-Final/NMR FID zip files/._5a - 13C NMR.zip
- SI files-Final/NMR FID zip files/4f - 13C NMR.zip
- __MACOSX/SI files-Final/NMR FID zip files/._4f - 13C NMR.zip
- SI files-Final/NMR FID zip files/4d - 1H NMR.zip
- __MACOSX/SI files-Final/NMR FID zip files/._4d - 1H NMR.zip
- SI files-Final/NMR FID zip files/4c - 1H NMR.zip
- __MACOSX/SI files-Final/NMR FID zip files/._4c - 1H NMR.zip
- SI files-Final/NMR FID zip files/5a - 1H NMR.zip
- __MACOSX/SI files-Final/NMR FID zip files/._5a - 1H NMR.zip
- SI files-Final/NMR FID zip files/4i - 1H NMR.zip
- __MACOSX/SI files-Final/NMR FID zip files/._4i - 1H NMR.zip
- SI files-Final/NMR FID zip files/4l - 13C NMR.zip
- __MACOSX/SI files-Final/NMR FID zip files/._4l - 13C NMR.zip
- SI files-Final/NMR FID zip files/4h - 13C NMR.zip
- __MACOSX/SI files-Final/NMR FID zip files/._4h - 13C NMR.zip
- SI files-Final/NMR FID zip files/4o - 13C NMR.zip
- __MACOSX/SI files-Final/NMR FID zip files/._4o - 13C NMR.zip
- SI files-Final/NMR FID zip files/4o - 1H NMR.zip
- __MACOSX/SI files-Final/NMR FID zip files/._4o - 1H NMR.zip
- SI files-Final/NMR FID zip files/4h - 1H NMR.zip
- __MACOSX/SI files-Final/NMR FID zip files/._4h - 1H NMR.zip
- SI files-Final/NMR FID zip files/4k - 13C NMR.zip
- __MACOSX/SI files-Final/NMR FID zip files/._4k - 13C NMR.zip
